# Supplementary material for: The Imbalance of Homocysteine, Vitamin B12 and Folic Acid in Parkinson Plus Syndromes: A Review beyond Parkinson Disease
Source: Biomolecules. 2024 Sep 26;14(10):1213. doi: 10.3390/biom14101213 (PMC11506381; doi:10.3390/biom14101213)
Supplement: Supplementary file 1 [file biomolecules-14-01213-s001.zip]

Archive with 1 entries (1 files):
- biomolecules-3104114-supplementary.pdf
